# Supplementary material for: Predicting Silent Atrial Fibrillation in the Elderly: A Report from the NOMED-AF Cross-Sectional Study
Source: J Clin Med. 2021 May 26;10(11):2321. doi: 10.3390/jcm10112321 (PMC8199269; doi:10.3390/jcm10112321)
Supplement: Supplementary file 1 [file jcm-10-02321-s001.zip]

Archive with 1 entries (1 files):
- jcm-1221493-supplementary.pdf
